# Supplementary material for: The Regeneration of Large-Sized and Vascularized Adipose Tissue Using a Tailored Elastic Scaffold and dECM Hydrogels
Source: Int J Mol Sci. 2021 Nov 22;22(22):12560. doi: 10.3390/ijms222212560 (PMC8624932; doi:10.3390/ijms222212560)
Supplement: Supplementary file 1 [file ijms-22-12560-s001.zip]

Archive with 1 entries (1 files):
- ijms-1463307-supplementary.pdf
